# Supplementary material for: Tumor Progression Reverses Cardiac Hypertrophy and Fibrosis in a Tetracycline-Regulated ATF3 Transgenic Mouse Model
Source: Cells. 2023 Sep 15;12(18):2289. doi: 10.3390/cells12182289 (PMC10528851; doi:10.3390/cells12182289)
Supplement: Supplementary file 1 [file cells-12-02289-s001.zip]

Archive with 1 entries (1 files):
- cells-2588877-supplementary.pdf
